# Supplementary material for: Novel Reassortant H5N2 Highly Pathogenic Avian Influenza Viruses from Backyard Poultry in Mexico
Source: Viruses. 2026 Mar 10;18(3):337. doi: 10.3390/v18030337 (PMC13030139; doi:10.3390/v18030337)
Supplement: Supplementary file 1 [file viruses-18-00337-s001.zip]

Archive with 1 entries (1 files):
- viruses-4081209-supplementary.pdf
